# Supplementary material for: Modulation of NK Cell Properties by ESKAPE Group Bacteria
Source: Int J Mol Sci. 2025 Aug 30;26(17):8449. doi: 10.3390/ijms26178449 (PMC12428669; doi:10.3390/ijms26178449)
Supplement: Supplementary file 1 [file ijms-26-08449-s001.zip]

Archive with 1 entries (1 files):
- ijms-3831150-supplementary.pdf
